# Supplementary material for: Comparative Genomics and Physiology of Akkermansia muciniphila Isolates from Human Intestine Reveal Specialized Mucosal Adaptation
Source: Microorganisms. 2022 Aug 9;10(8):1605. doi: 10.3390/microorganisms10081605 (PMC9415379; doi:10.3390/microorganisms10081605)
Supplement: Supplementary file 1 [file microorganisms-10-01605-s001.zip]

Archive with 1 entries (1 files):
- microorganisms-1822173-supplementary.pdf
